# Supplementary material for: Development and Feasibility of an Inpatient Cancer-Related Sarcopenia Pathway at a Major Cancer Centre
Source: Int J Environ Res Public Health. 2022 Mar 29;19(7):4038. doi: 10.3390/ijerph19074038 (PMC8997788; doi:10.3390/ijerph19074038)
Supplement: Supplementary file 1 [file ijerph-19-04038-s001.zip]

Archive with 3 entries (3 files):
- Supplementary File S1. The sarcopenia management pathway (sarc-pathway) model.pdf
- Supplementary File S2. Participant & clinician acceptability survey.pdf
- Supplementary File S3. Adherence to best practice audit.pdf
